# Supplementary material for: Pattern or process? Evaluating the peninsula effect as a determinant of species richness in coastal dune forests
Source: PLoS One. 2017 Apr 4;12(4):e0173694. doi: 10.1371/journal.pone.0173694 (PMC5380308; doi:10.1371/journal.pone.0173694)
Supplement: S1 Dataset — (CSV) [file pone.0173694.s001.csv]

Taxa	Transect.name	Latitude	Longitude	Richness	Position	HEXAID	AWMSI	MAP	TEMP	TWI
tree	2012ISITR03-F04-B01	-28.13254	32.5496	25	0	10144	1.05007	1024	21.508	2.636
tree	2012ISITR01-F04-B02	-28.13646	32.55248	22	0.519370982	10606	1.05007	1024	21.192	0.827
tree	2012ISITR02-F04-B03	-28.1365	32.54662	29	0.528467465	10374	1.242065	1024	21.517	4.395
tree	2012ISITR13-F05-B02	-28.1779	32.53716	28	5.189154913	13604	1.15423	1096	21.167	0.838
tree	2012ISITR04-F03-B01	-28.19954	32.52216	31	7.920784923	14986	1.355988333	1072	21.233	1.377
tree	2012ISITR05-F03-B02	-28.20311	32.52478	36	8.215553896	86596	1.05007	1087	21.158	1.404
tree	2012ISITR06-F03-B03	-28.20397	32.51915	37	8.485001154	86595	1.271745	1069	21.158	2.541
tree	2012ISITR09-F02-B01	-28.29395	32.46561	22	19.74481373	21670	1.05007	1060	21.525	2.276
tree	2012ISITR07-F02-B02	-28.29818	32.46904	34	20.03849877	93280	1.05007	1060	21.358	0.63
tree	2012ISITR08-F02-B03	-28.29824	32.46438	32	20.22879007	21900	1.292783333	1060	21.525	1.678
tree	2012ISITR12-F01-B01	-28.32541	32.44794	26	23.6459688	23744	1.05007	1060	21.483	0.286
tree	2012ISITR11-F01-B02	-28.32919	32.45104	21	23.90347694	24206	1.05007	1063	21.642	0.548
tree	2012ISITR10-F01-B03	-28.32902	32.44509	42	24.12771585	23974	1.4055625	1063	21.483	0.722
tree	2012SOKTR02-F02-B01	-28.40839	32.42351	47	33.0653631	29972	1.747643333	1105	21.75	0.136
tree	2012SOKTR01-F02-B02	-28.41187	32.42561	19	33.34913657	101582	1.12621	1105	21.708	4.647
tree	2012SOKTR03-F02-B03	-28.41219	32.42093	25	33.55169293	101581	1.31038	1105	21.75	2.231
tree	2011SokForTre25	-28.48354	32.39933	23	41.70980972	35508	1.05007	1034	21.733	0.992
tree	2011SokForTre24	-28.48892	32.39687	28	42.35440205	35969	1.4593	1046	21.733	2.501
tree	2011SokForTre23	-28.49251	32.39682	26	42.72974891	36200	1.306485	1046	21.625	2.151
tree	2011SokForTre22	-28.49671	32.39659	32	43.17523835	36662	1.05007	1046	21.625	2.071
tree	2011SokForTre21	-28.51068	32.39814	32	44.58439969	37816	1.05007	1076	21.425	1.254
tree	2011SokforTre12	-28.51087	32.39451	27	44.72367717	108963	1.05007	1076	21.425	0.565
tree	2011SokforTre05	-28.51143	32.39326	21	44.82386593	108963	1.05007	1076	21.425	1.933
tree	2011SokforTre14	-28.51278	32.39587	20	44.87865155	109194	1.05007	1076	21.425	4.635
tree	2011SokforTre02	-28.51243	32.3942	29	44.89711469	109194	1.05007	1076	21.425	0.264
tree	2011SokforTre01	-28.51212	32.39189	20	44.94185721	37815	1.05007	1076	21.425	2.518
tree	2011SokforTre03	-28.51357	32.39375	30	45.03127552	109194	1.05007	1076	21.425	0.729
tree	2011SokforTre09	-28.51543	32.39825	17	45.07921209	38047	1.439585	1076	21.425	3.262
tree	2011SokforTre04	-28.51421	32.39325	25	45.11480173	38046	1.05007	1076	21.425	0.846
tree	2011SokforTre06	-28.51531	32.3956	23	45.15254438	109425	1.05007	1076	21.425	0.34
tree	2011SokforTre08	-28.51677	32.39752	18	45.24339235	38278	1.26225	1076	21.792	1.06
tree	2011SokforTre07	-28.51647	32.39537	21	45.28162387	109425	1.05007	1076	21.425	2.351
tree	2011SokforTre20	-28.51858	32.39823	20	45.41073445	109656	1.05007	1076	21.792	1.212
tree	2011SokforTre17	-28.51464	32.38543	20	45.42487779	37814	1.38871	1076	21.567	1.886
tree	2011SokforTre11	-28.52172	32.39411	28	45.87305826	38508	1.05007	1076	21.792	1.347
tree	2011SokforTre16	-28.51885	32.3803	27	46.04125805	109422	1.19611	1084	21.633	1.701
tree	2011SokforTre10	-28.52553	32.39365	22	46.2876666	110117	1.0498	1121	21.75	3.744
tree	2011SokforTre19	-28.52234	32.37867	19	46.46064629	38274	1.1713	1084	21.633	1.031
tree	2011SokforTre13	-28.52823	32.39276	27	46.59976386	110348	1.53348	1121	21.75	0.481
tree	2011SokforTre18	-28.52422	32.37671	20	46.72481178	109652	1.25546	1139	21.633	1.085
tree	2011SokForTre27	-28.52721	32.37893	22	46.95704595	38736	1.05007	1139	21.333	2.15
tree	2011SokforTre15	-28.52851	32.37574	18	47.20379	38735	1.29929	1139	21.333	3.062
tree	2011SokForTre26	-28.53213	32.37685	28	47.54062105	110345	1.05007	1139	21.333	0
tree	2011SokForTre28	-28.54397	32.3723	35	48.92915658	39889	1.79932	1185	21.217	0
tree	2011SokForTre29	-28.55142	32.36863	26	49.83089038	111728	1.05007	1164	21.767	2.986
tree	2012ZSTR28-FOR-G08	-28.84637	32.03795	28	93.81126972	57831	1.813213333	1141	21.833	0
tree	2012ZSTR29-FOR-G09	-28.84723	32.03691	25	93.94625201	57831	1.813213333	1141	21.833	0.544
tree	2012ZSTR27-FOR-G07	-28.8491	32.03569	18	94.18549488	129209	1.583255	1182	21.833	0.709
tree	2012ZSTR25-FOR-G05	-28.84964	32.03468	22	94.28886868	129209	1.583255	1192	21.833	0.705
tree	2012ZSTR13-FOR-P11	-28.84844	32.03163	28	94.33581321	57830	1.424548	1192	21.842	2.467
tree	2012ZSTR10-FOR-M25	-28.8493	32.03303	31	94.34312855	58061	1.530625	1192	21.842	1.335
tree	2012ZSTR24-FOR-P12	-28.84973	32.03363	21	94.35211961	58061	1.530625	1192	21.833	0.748
tree	2012ZSTR26-FOR-G06	-28.85023	32.03426	31	94.36617932	58061	1.530625	1192	21.742	1.757
tree	2012ZSTR11-FOR-M27	-28.85136	32.02834	25	94.78199465	58060	2.236833333	1192	21.675	3.763
tree	2012ZSTR30-FOR-G10	-28.85433	32.02883	19	95.03461902	58291	1.46734	1192	21.675	1.895
tree	2012ZSTR12-DGF-M28	-28.85625	32.01979	21	95.68983703	129437	1.613673333	1192	21.8	1.155
tree	2012ZSTR15-FOR-P13	-28.8607	32.02107	15	96.03842015	129899	1.05007	1192	21.667	0.45
tree	2012ZSTR18-FOR-G02	-28.86031	32.01919	19	96.10087836	58520	1.0436	1192	21.667	3.572
tree	2012ZSTR23-FOR-G04	-28.86003	32.01706	22	96.18715595	129898	1.04893	1192	21.667	1.176
tree	2012ZSTR22-FOR-G03	-28.86262	32.02067	23	96.23921415	58751	1.05007	1192	21.667	2.203
tree	2012ZSTR14-FOR-G01	-28.86445	32.02229	17	96.32590488	130361	1.05007	1192	21.667	1.663
tree	2012ZSTR09-DGF-M24	-28.86197	32.01628	21	96.40956761	129898	1.04893	1232	21.775	1.537
tree	2012ZSTR16-FOR-P21	-28.8787	31.99286	22	99.21367913	130817	1.6598	1295	21.55	0.934
tree	2012ZSTR17-FOR-P22	-28.88267	31.99583	20	99.42434042	131279	1.05007	1295	21.55	1.572
tree	2012ZSTR07-FOR-M14	-28.89042	31.98112	18	100.9311012	131507	1.49513	1346	21.583	0.451
tree	2012ZSTR06-DGF-M13	-28.89038	31.95931	15	102.1156868	59894	1.36047	1341	21.608	1.894
tree	2012ZSTR05-DGF-M12	-28.89112	31.95495	15	102.4245399	59893	1.05007	1341	21.667	4.056
tree	2012ZSTR08-DGF-M18	-28.88993	31.94957	12	102.6152074	59661	1.05007	1341	21.692	3.786
tree	2012ZSTR19-FOR-P33	-28.89524	31.95188	12	102.9713271	60123	1.2863	1341	21.608	1.931
tree	2012ZSTR02-FOR-M06	-28.91865	31.89836	28	108.1138765	132184	1.215925	1312	21.642	0
tree	2012ZSTR20-FOR-P41	-28.9177	31.89573	34	108.1801788	60805	1.35708	1312	21.642	2.402
tree	2012ZSTR21-FOR-P42	-28.92159	31.89846	26	108.3721009	132414	1.218405	1348	21.642	0
tree	2012ZSTR03-FOR-M07	-28.92173	31.89301	26	108.698021	132414	1.218405	1336	21.642	0.737
tree	2012ZSTR04-FOR-M09	-28.91967	31.88554	21	108.9465309	60803	1.62186	1304	21.575	2.205
tree	2012ZSTR01-FOR-M01	-28.92361	31.88154	33	109.5304729	61033	1.05007	1336	21.642	4.206
tree	2012UMTR04-F01-EXT	-28.95849	31.77042	24	119.277669	61705	1.27696	1274	21.683	0.522
tree	2012UMTR01-F01-B02	-28.96236	31.76439	29	119.9840474	133082	1.05007	1295	21.625	4.159
tree	2012UMTR02-F01-B01	-28.96052	31.76183	31	119.9874047	61703	1.54158	1295	21.625	0
tree	2012UMTR03-F01-B03	-28.96559	31.76011	25	120.5267426	133312	1.38454	1295	21.625	2.885
tree	2012UMTR06-F02-B02	-28.98122	31.74134	31	123.0319643	134232	1.25915	1233	21.6	2.054
tree	2012UMTR05-F03-B02	-28.99879	31.72132	29	125.7808819	64004	1.324645	1215	21.525	1.547
millipede	2002no120mil06	-28.092	32.551	3	0	6912	1.05007	886	21.425	0.767
millipede	2002no120mil05	-28.102	32.553	10	1.129122833	7836	1.05007	886	21.3	1.392
millipede	2002no120mil04	-28.108	32.552	7	1.781820715	79445	1.05007	886	21.3	1.537
millipede	2002no120mil03	-28.114	32.552	5	2.44825399	8759	1.05007	1233	21.408	2.822
millipede	2002no120mil02	-28.117	32.55	7	2.781603005	80137	1.05007	1227	21.283	2.307
millipede	2002no120mil01	-28.122	32.552	7	3.337289401	80599	1.05007	1227	21.283	3.064
millipede	2002no119mil01	-28.133	32.553	5	4.563209843	81523	1.177365	1227	21.158	0.325
millipede	2002no119mil02	-28.135	32.553	9	4.78540361	10375	1.05007	1227	21.192	2.988
millipede	2002no119mil03	-28.139	32.551	7	5.226161552	81984	1.05007	1227	21.192	0.218
millipede	2002no119mil04	-28.144	32.551	7	5.782136186	82446	1.05007	1227	21.458	1.014
millipede	2002no119mil05	-28.15	32.55	5	6.450051324	11529	1.05007	1227	21.55	2.901
millipede	2002no119mil06	-28.158	32.548	5	7.344759547	12221	1.41893	1227	21.292	0.984
millipede	2002no118mil03	-28.201	32.526	6	12.36561597	15218	1.05007	1266	21.558	1.41
millipede	2002no118mil04	-28.204	32.524	5	12.73206753	15448	1.56226	1266	21.158	1.069
millipede	2002no118mil02	-28.206	32.522	3	12.99117691	86826	1.05007	1274	21.158	3.414
millipede	2002no118mil01	-28.208	32.518	3	13.29819372	15678	1.05007	1276	21.158	2.683
millipede	2002no118mil05	-28.217	32.517	4	14.2934683	87518	1.05007	1276	21.55	1.187
millipede	2002no118mil06	-28.222	32.514	3	14.90350169	87979	1.05007	1277	21.142	2.273
millipede	2002no108mil01	-28.227	32.514	2	15.4433306	17062	1.05007	1215	21.3	0.226
millipede	2002no108mil02	-28.236	32.508	3	16.55762142	88901	1.33814	1205	21.192	0.483
millipede	2002no108mil03	-28.243	32.504	1	17.41106707	89362	1.15093	1205	21.217	0.587
millipede	2002no108mil04	-28.248	32.502	4	17.9991208	18676	1.30658	1205	21.217	2.003
millipede	2002no108mil05	-28.254	32.499	3	18.72082875	18906	1.58422	1205	21.158	1.193
millipede	2002no108mil06	-28.26	32.495	3	19.47048519	19367	1.49787	1205	21.575	1.088
millipede	2002no93mil01	-28.291	32.475	2	23.34773088	21441	1.05007	1205	21.325	1.091
millipede	2002no93mil02	-28.298	32.471	2	24.21071525	93280	1.05007	1205	21.358	0.879
millipede	2002no93mil03	-28.304	32.465	1	25.03458011	93741	1.05007	1291	21.417	0.949
millipede	2002no93mil04	-28.314	32.458	4	26.31381564	94201	1.05007	1291	21.408	4.704
millipede	2002no93mil05	-28.325	32.453	3	27.63080488	23745	1.05007	1291	21.642	0
millipede	2002no93mil06	-28.334	32.447	2	28.77407455	95815	1.05007	1291	21.642	1.054
millipede	Sok_FOR02_Big01	-28.40885	32.4227898	4	37.40365243	29972	1.747643333	1291	21.75	0.653
millipede	Sok_FOR02_Big02	-28.41217	32.4244614	5	37.69674995	101582	1.12621	1291	21.75	2.103
millipede	Sok_FOR02_Big03	-28.41217	32.4206758	4	37.82047424	101581	1.31038	1291	21.75	2.823
millipede	2007MilSok2_91	-28.51235	32.39416	4	49.19833973	109194	1.05007	1291	21.425	1.001
millipede	2007MilSok2_92	-28.51355	32.39381	7	49.33577648	109194	1.05007	1291	21.425	0.486
millipede	Sok_FOR01_Big01	-28.51395	32.395164	4	49.33687582	109194	1.05007	1291	21.425	1.13
millipede	2007MilSok2_93	-28.5142	32.39307	8	49.42705209	38046	1.05007	1295	21.425	1.325
millipede	2007MilSok2_94	-28.51497	32.39274	6	49.51846405	38046	1.05007	1295	21.425	0
millipede	2007MilSok2_95	-28.51587	32.39278	6	49.61228119	38046	1.05007	1295	21.425	0.383
millipede	Sok_FOR01_Big02	-28.51791	32.39814018	4	49.66737068	38278	1.26225	1295	21.792	0.832
millipede	Sok_FOR01_Big03	-28.51791	32.39234	7	49.84141271	38277	1.05007	1295	21.792	0
millipede	2007MilSok_76	-28.52872	32.38077	10	51.34086487	38967	1.05007	1192	21.333	0.907
millipede	2007MilSok_75	-28.52945	32.37998	13	51.4427472	38967	1.05007	1192	21.333	1.035
millipede	2007MilSok_74	-28.52963	32.37888	11	51.49680151	110114	1.05007	1192	21.333	1.927
millipede	2007MilSok_73	-28.53058	32.37815	13	51.61999013	110345	1.05007	1192	21.333	3.685
millipede	2007MilSok1_72	-28.53115	32.37737	8	51.70490949	110345	1.05007	1182	21.333	1.519
millipede	2007MilSok1_71	-28.53214	32.37659	13	51.83396168	110345	1.05007	1312	21.333	0.366
millipede	Zulti_FOR01_Big01	-28.84933	32.03158	3	98.33228941	129208	1.38002	1312	21.842	1.692
millipede	2005MilAW3_25	-28.85179	32.03519	4	98.38505327	129440	1.813665	1312	21.742	2.5
millipede	2005MilAW3_26	-28.84991	32.02938	1	98.49859342	129208	1.38002	1312	21.842	2.177
millipede	Zulti_FOR01_Big02	-28.86038	32.0183	3	100.0544723	58520	1.0436	1312	21.667	1.911
millipede	Zulti_FOR01_Big03	-28.86448	32.02231	6	100.2409334	130361	1.05007	963	21.667	1.663
millipede	2005MilAW3_28	-28.8706	32.00072	4	101.9214316	130357	2.36573	963	21.758	5.205
millipede	2005MilAW3_30	-28.87253	31.99736	4	102.2768841	130356	1.694005	963	21.675	1.799
millipede	2005MilAW3_27	-28.87304	31.99071	6	102.6701115	130355	1.85703	1327	21.7	0
millipede	Zulti_FOR02_Big01	-28.87907	31.99255	2	103.1417999	130817	1.6598	1295	21.55	4.826
millipede	2005MilAW3_29	-28.87497	31.98391	2	103.2068076	59206	2.22046	1295	21.7	1.182
millipede	2005MilAW1_20	-28.89136	31.94577	3	106.7653709	131039	1.05007	1336	21.692	2.302
millipede	2005MilFM2_03	-28.90857	31.90619	6	110.5195221	131493	1.34941	1336	21.608	0.481
millipede	Zulti_FOR04_Big01	-28.91759	31.89577	3	111.9227727	60805	1.35708	1336	21.642	1.343
millipede	2005MilFM2_06	-28.91917	31.89799	4	111.9428566	132184	1.215925	1336	21.642	0.894
millipede	2005MilFM2_05	-28.91919	31.89799	4	111.9446804	132184	1.215925	1348	21.642	0.894
millipede	2005MilFM2_04	-28.91982	31.89596	4	112.1152588	61036	1.203555	1139	21.642	0
millipede	Zulti_FOR04_Big02	-28.92156	31.89874	5	112.1192268	132415	2.59507	1139	21.642	0.256
millipede	Zulti_FOR04_Big03	-28.92156	31.89295	7	112.4417886	132414	1.218405	1139	21.642	0.737
millipede	2005MilFM1_07	-28.9231	31.88059	6	113.2761353	61033	1.05007	1139	21.642	1.496
millipede	2005MilFM1_01	-28.9258	31.87723	6	113.7104744	132411	1.38166	1139	21.767	0
millipede	2005MilFM1_08	-28.92727	31.87944	4	113.7187853	61264	1.200295	1139	21.767	3.327
millipede	2005MilFS__09	-28.93387	31.84071	1	116.5309879	132404	1.3708	1024	21.642	1.174
millipede	2005MilFS__10	-28.93612	31.83827	5	116.8735107	61256	1.66317	1024	21.642	0.949
millipede	2005MilFS__11	-28.94041	31.83598	5	117.3891219	132865	1.480466667	1024	21.642	2.017
millipede	2006MilFS_31	-28.94025	31.83562	3	117.3957943	61486	1.544986667	1024	21.642	1.676
millipede	2005MilFS__12	-28.94093	31.83257	5	117.6339886	61486	1.544986667	1105	21.625	0
millipede	2006MilFS_33	-28.94081	31.83195	3	117.6594644	132633	1.52772	1105	21.625	0
millipede	2006MilFS_32	-28.94161	31.83282	3	117.6799715	132864	1.4023	1105	21.625	1.39
millipede	2006MilFS_38	-28.94105	31.82814	3	117.9034274	61485	1.51583	1105	21.625	3.467
millipede	2006MilFS_39	-28.94212	31.82855	3	117.9745323	61485	1.51583	1087	21.625	1.9
millipede	2006MilFS_40	-28.94054	31.82463	3	118.0639477	132632	1.17638	1087	21.617	2.709
millipede	Zulti_MTX05_Big02	-28.94108	31.82489	4	118.0965679	132632	1.17638	1080	21.617	1.574
millipede	Zulti_MTX05_Big03	-28.94062	31.8231	5	118.1609516	61253	1.17797	1076	21.617	4.614
millipede	Zulti_FOR05_Big02	-28.9411	31.81342	4	118.7749067	132399	1.4474175	1076	21.7	3.223
millipede	2007miliUmlaFo019	-28.94659	31.80609	1	119.6936838	61481	1.491805	1076	21.7	0.569
millipede	2007miliUmlaFo018	-28.9475	31.80286	3	119.9658505	61480	1.3500625	1076	21.7	0
millipede	2007miliUmlaFo017	-28.9485	31.8005	4	120.1943469	132858	1.473195	1076	21.7	1.742
millipede	2007miliUmlaFo016	-28.94866	31.79841	4	120.3330691	61479	1.43524	1076	21.7	6.576
millipede	2007miliUmlaFo015	-28.95	31.79568	4	120.6137633	132857	1.577901667	1076	21.725	0
millipede	2007miliUmlaFo006	-28.951	31.79301	2	120.861176	61478	1.39182	1076	21.725	0.686
millipede	2007miliUmlaFo004	-28.95123	31.79189	4	120.9484035	61478	1.39182	1057	21.725	0
millipede	2007miliUmlaFo003	-28.95128	31.79061	5	121.0295026	61478	1.39182	1057	21.725	0.649
millipede	2007miliUmlaFo001	-28.95165	31.78835	3	121.1975195	132856	1.5336675	1074	21.725	2.986
millipede	2007miliUmlaFo002	-28.95193	31.78865	3	121.2040029	132856	1.5336675	1060	21.725	0.662
millipede	2007miliUmlaFo007	-28.9526	31.78682	4	121.372532	61477	1.58457	1060	21.725	0
millipede	2007miliUmlaFo008	-28.95343	31.78496	3	121.5569231	132855	1.3613	1060	21.725	2.148
millipede	2007miliUmlaFo009	-28.95428	31.78316	3	121.7395093	132855	1.3613	1071	21.683	0.734
millipede	2007miliUmlaFo010	-28.95519	31.78153	4	121.9171444	61707	1.488572	1071	21.683	0
millipede	2007miliUmlaFo011	-28.95612	31.7799	4	122.0965566	133085	1.4252	1071	21.683	1.21
millipede	2007miliUmlaFo012	-28.9565	31.77833	4	122.2243971	61706	1.471365	1063	21.683	2.134
millipede	2007miliUmlaFo013	-28.95711	31.77663	2	122.3802126	61706	1.471365	1063	21.683	0.489
millipede	2007miliUmlaFo014	-28.9579	31.77508	2	122.5427098	133084	1.463413333	1069	21.683	0
millipede	Uml_FOR01_Big02	-28.9628	31.76358	1	123.6658694	133313	1.537015	1069	21.625	0.838
millipede	Uml_FOR02_Big02	-28.98179	31.74048	2	126.719282	134232	1.25915	1069	21.6	0.614
millipede	Uml_FOR03_Big02	-28.99919	31.72065	1	129.4363357	64004	1.324645	1063	21.525	1.468
bird	ISI_FOR04_BIG01_SML03	-28.13254	32.54957667	7.3	0.113852244	81522	1.05007	1024	21.39133333	1.738666667
bird	ISI_FOR04_BIG02_SML03	-28.13648667	32.55261333	11.7	0.62612992	10606	1.05007	1024	21.192	3.386666667
bird	ISI_FOR04_BIG03_SML03	-28.13649333	32.54682333	10	0.594967238	10374	1.242065	1024	21.517	1.985333333
bird	ISI_FOR05_BIG02_SML03	-28.17781333	32.53722	11.7	5.266769805	13604	1.15423	1096	21.167	1.263666667
bird	ISI_FOR03_BIG01_SML03	-28.19987667	32.52184333	9	8.049280793	14986	1.355988333	1072	21.183	1.685333333
bird	ISI_FOR03_BIG02_SML03	-28.20345333	32.52514	7.7	8.327011953	15448	1.56226	1087	21.42466667	1.460666667
bird	ISI_FOR03_BIG03_SML03	-28.20376667	32.51904667	7.7	8.54936988	86595	1.271745	1069	21.158	0.942
bird	ISI_FOR02_BIG01_SML03	-28.29439667	32.46611333	10.7	19.84742328	21670	1.05007	1060	21.46933333	1.221333333
bird	ISI_FOR02_BIG02_SML03	-28.29831667	32.46945667	11	20.11578277	93280	1.05007	1060	21.358	1.368666667
bird	ISI_FOR02_BIG03_SML03	-28.29835667	32.46356667	14	20.35144441	21900	1.292783333	1060	21.525	0.920666667
bird	ISI_FOR01_BIG01_SML03	-28.32520333	32.44802	9.3	23.69924348	23744	1.05007	1060	21.46933333	1.129
bird	ISI_FOR01_BIG02_SML03	-28.32925333	32.45084	9.3	23.99637518	24206	1.05007	1063	21.589	2.785333333
bird	ISI_FOR01_BIG03_SML03	-28.32928333	32.44506	9	24.23272638	23974	1.4055625	1063	21.483	1.056666667
bird	SOK_FOR02_BIG01_SML03	-28.40830667	32.42338333	7.7	33.14190867	29972	1.747643333	1105	21.74433333	1.63
bird	SOK_FOR01_BIG03_SML01	-28.48303667	32.40543	11	41.53758926	101582	1.12621	1085.666667	21.764	2.834
bird	SOK_FOR02_BIG02_SML03	-28.41166	32.42262267	7.7	33.51604643	101582	1.12621	1105	21.736	1.401666667
bird	SOK_FOR02_BIG03_SML03	-28.44689333	32.41423	8.3	37.4717114	101581	1.31038	1095.333333	21.75	1.776666667
bird	13_SOK_FOR02_B02_S03	-28.49273667	32.39693	11	42.831418	107578	1.41789	1046	21.625	1.675333333
bird	SOK_FOR01_BIG03_SML01_EXTRA	-28.486415	32.398705	10.3	42.11238521	36431	1.05007	1037	21.702	1.8235
bird	13_SOK_FOR02_B01_S02	-28.49659	32.39651	12	43.247396	36662	1.05007	1046	21.625	2.819333333
bird	13_SOK_FOR_B02_S03	-28.51079667	32.39443267	13	44.80082865	108963	1.05007	1076	21.425	4.544
bird	SOK_FOR01_BIG01_SML03	-28.51336	32.39575	10	45.02597584	109194	1.05007	1076	21.425	2.487333333
bird	13_SOK_FOR_B01_S03	-28.51213333	32.39193667	9.7	45.02385283	37815	1.05007	1076	21.47233333	3.754333333
bird	13_SOK_FOR_B03_S03	-28.51410333	32.39311333	10	45.19056545	38046	1.05007	1076	21.425	0.613333333
bird	SOK_FOR01_BIG02_SML03	-28.51799	32.39846	8.3	45.42464256	109656	1.05007	1076	21.66966667	2.327333333
bird	ZULTI_FOR01_BIG01_SML03	-28.8492625	32.0311325	8.3	94.50777837	129208	1.38002	1192	21.80025	1.69075
bird	ZULTI_FOR01_BIG03_SML03	-28.86034667	32.02080667	9.7	96.08786009	58520	1.0436	1192	21.667	3.129
bird	ZULTI_FOR01_BIG02_SML03	-28.86409333	32.0225	7.3	96.35040439	130130	1.05007	1192	21.667	1.891
bird	ZULTI_FOR02_BIG01_SML02	-28.87824	31.99378333	8.3	99.18936756	130817	1.6598	1295	21.55	1.548666667
bird	ZULTI_FOR02_BIG02_SML03	-28.88219667	31.99670667	8.3	99.40183962	131279	1.05007	1295	21.55	1.852333333
bird	ZULTI_FOR02_BIG03_SML03	-28.88238	31.99092333	6.3	99.72701807	131047	1.05317	1295	21.58866667	2.332666667
bird	ZULTI_FOR03_BIG01_SML03	-28.89081333	31.95558	7.7	102.4278044	59893	1.05007	1341	21.667	1.912
bird	ZULTI_FOR03_BIG02_SML03	-28.89483333	31.95845	6.7	102.6378648	60123	1.2863	1341	21.59733333	1.598
bird	ZULTI_FOR03_BIG03_SML03	-28.89482667	31.95274333	10.3	102.9519346	60123	1.2863	1341	21.608	2.048
bird	ZULTI_FOR04_BIG01_SML03	-28.91724	31.89664133	9	108.1505232	60805	1.35708	1312	21.64466667	1.527
bird	ZULTI_FOR04_BIG02_SML03	-28.92115333	31.89959	9	108.332552	132415	2.59507	1336	21.639	2.887333333
bird	ZULTI_FOR04_BIG03_SML03	-28.92111667	31.89383	5.7	108.6599647	132414	1.218405	1329.333333	21.642	0.856
bird	ZULTI_MTX05_BIG02_SML03	-28.94036333	31.82944333	10.7	114.1561412	61485	1.51583	1291	21.625	2.716333333
bird	ZULTI_MTX05_BIG03_SML03	-28.94018	31.82365333	4.7	114.489476	61253	1.17797	1291	21.617	2.187333333
bird	ZULTI_FOR05_BIG02_SML03	-28.94058667	31.81442333	8.3	115.0850996	132399	1.4474175	1266	21.7	1.385333333
bird	ZULTI_FOR05_BIG03_SML02	-28.94067333	31.81014667	5.3	115.3539266	132399	1.4474175	1266	21.711	2.631333333
bird	2012_UM_F0_EXT_03	-28.95852	31.77043	6	119.3391523	133083	1.84477	1274	21.69133333	1.055
bird	UMLA_FOR01_BIG01_SML03	-28.95857	31.76163	7.3	119.8932333	61703	1.54158	1295	21.625	1.62
bird	2012_UMTR02_F01_B01_SML03	-28.96013667	31.76134667	7.7	120.0442335	61703	1.54158	1295	21.625	1.152
bird	UMLA_FOR01_BIG02_SML03	-28.96238667	31.76441667	8.7	120.0440868	133313	1.537015	1295	21.625	0.473666667
bird	UMLA_FOR01_BIG03_SML03	-28.96217333	31.75891333	6.7	120.3699611	133081	1.8102875	1295	21.625	2.787666667
bird	2012_UM_T03_B03	-28.9655	31.76024	10.3	120.5703109	133312	1.38454	1295	21.625	1.156666667
bird	UMLA_FOR02_BIG02_SML03	-28.98013667	31.74131	6.7	123.0009047	134232	1.25915	1233	21.59733333	2.886
bird	UMLA_FOR03_BIG02_SML03	-28.99281667	31.72801967	11.7	124.9119967	134232	1.25915	1221	21.55	3.605333333
bird	UMLA_FOR02_BIG03_SML03	-28.98069667	31.73571267	6.7	123.3996625	134231	2.03504	1233	21.6	3.342333333
